# Supplementary material for: Transcriptomic-Based Classification Identifies Prognostic Subtypes and Therapeutic Strategies in Soft Tissue Sarcomas
Source: Cancers (Basel). 2025 Aug 30;17(17):2861. doi: 10.3390/cancers17172861 (PMC12427208; doi:10.3390/cancers17172861)
Supplement: Supplementary file 1 [file cancers-17-02861-s001.zip]

Archive with 1 entries (1 files):
- cancers-3740065-supplementary.pdf
